# Supplementary material for: A quantitative study on Muslim milk mother’s understanding of the Islamic concept of wet nursing
Source: PLoS One. 2022 May 19;17(5):e0265592. doi: 10.1371/journal.pone.0265592 (PMC9119450; doi:10.1371/journal.pone.0265592)
Supplement: S1 Data — (XLSX) [file pone.0265592.s002.xlsx]

## Sheet: Sheet1
Source of Information on the Rulings of Breastfeeding are obtained from	Income	Wet nursing is allowed or permissible according to Islamic law.	A milk father can be the guardian for a milk daughter’s marriage	Someone else’s infant aged not more than two years old and fed with the breast milk of a woman can be her milk child.	To develop milk kinship between the mother and the child, the child must be satiated at least five times through feeding.	Mothers with dangerous diseases such as HIV, TB, Cancer, and Hepatitis must not breastfeed	Islam permits feeding an infant with the expressed breast milk of the milk mother	Breastfeeding a wet nurse’s milk becomes obligatory (wajib) if an infant is allergic to any food and drink	A husband is obliged to provide for his wife who is wet nursing another person's infant	A husband has the right to prohibit his wife from wet nursing other people's infants	A husband has the right to prohibit his wife from taking wages for wet nursing other people's infants	A wet nurse can get wages from the biological parents of the breastfed infant.	A milk child takes the lineage of his/her biological parents.	A mother may feed her milk to someone else’s infant subject to her husband’s permission	It is forbidden for a milk child to marry his milk mother/father	A milk daughter/son is forbidden to marry the biological child of her/his milk mother.	A milk daughter can perform Umrah and Hajj together with her milk father or milk brother (as her mahram)	The aurat limits (or hijab) for a milk child in relation to his milk parents are the same as those for his biological parents.	A milk child may inherit the property of his milk parents.	Islam allows a milk mother to feed someone else’s infant only through breastfeeding.	An infant who is fed breast milk using a bottle does not qualify as a milk child.	Breast milk can be sold for the use of other people's infants.	A woman can take medications to stimulate the production of breast milk to wet nurse other people’s infants.	It is permissible for a woman’s infant to breastfeed from her husband’s sister (her sister-in-law), who then becomes the infant’s milk mother (wet nurse).	Infants who drink breast milk mixed with other foods or beverages can qualify as milk children.	Milk that is frozen into cheese or thawed, if given to a baby will turn it into a milk child.	Ablution is nullified if a milk child touches his milk parents.	I feed my breast milk to someone else’s infant because I have surplus milk.	I feed my breast milk to some else’s infant as a source of income.	I feed my breast milk to someone else’s infant to help mothers who do not have enough breast milk.	I feed my breast milk to someone else’s infant because its mother has health problems that prevent breastfeeding.	I have experienced forgetting whose child I had wet nursed.	I have witnessed a situation where a milk child is in a relationship with a wet nurse’s immediate family member (milk kinship).	I have experienced not being allowed to perform umrah with my milk son.	I have witnessed a situation where a marriage is dissolved because a milk child was married to the wet nurse’s family member (milk kinship).	I once faced a situation where a milk child experienced emotional stress after knowing his/her position.	I have witnessed a misunderstanding between a biological child and a milk child (milk kinship).	I have witnessed a close relationship between a biological child and a milk child (milk kinship).	I have witnessed a wet nurse’s husband becoming a marriage guardian (wali) for a milk child.	I had gifted (hiba) assets to my milk child.	I once bequeathed (by will) property to my milk child.	If you have ever received payment for wet nursing, please state the amount:	First Child	Second Child	Third Child	Fourth Child	Fifth Child	Sixth Child	If more, please specify
formal education	RM6001-RM9000	agree	disagree	agree	agree	agree	disagree	disagree	disagree	agree	agree	agree	agree	agree	agree	agree	agree	agree	disagree	disagree	disagree	disagree	agree	agree	disagree	disagree	agree	disagree	disagree	agree	agree	disagree	disagree	disagree	disagree	disagree	disagree	disagree	disagree	disagree	disagree	RM: ________________	More than 5 times	Less than 5 times	Less than 5 times	Less than 5 times	Less than 5 times	Less than 5 times	Less than 5 times
formal education	RM6001-RM9000	strongly agree	strongly agree	agree	strongly agree	strongly agree	strongly agree	agree	agree	agree	disagree	agree	disagree	agree	strongly agree	strongly agree	strongly agree	strongly agree	agree	disagree	disagree	disagree	agree	agree	agree	agree	strongly agree	agree	disagree	agree	disagree	strongly disagree	strongly disagree	strongly disagree	strongly disagree	strongly disagree	strongly disagree	strongly disagree	strongly disagree	strongly disagree	strongly disagree		More than 5 times	More than 5 times	Less than 5 times	Less than 5 times	Less than 5 times	Less than 5 times	Less than 5 times
electronic media	RM3001-RM6000	agree	disagree	agree	agree	agree	agree	agree	disagree	agree	disagree	agree	agree	agree	agree	agree	agree	agree	disagree	disagree	disagree	disagree	agree	agree	disagree	disagree	agree	agree	disagree	agree	disagree	disagree	disagree	disagree	disagree	disagree	disagree	disagree	disagree	disagree	disagree	0	More than 5 times	More than 5 times	More than 5 times	More than 5 times	More than 5 times	More than 5 times	More than 5 times
non-formal education	RM1000-RM3000	agree	strongly disagree	strongly agree	strongly agree	agree	strongly agree	strongly agree	agree	strongly agree	strongly agree	strongly agree	agree	strongly agree	strongly agree	strongly agree	strongly agree	strongly agree	strongly disagree	strongly disagree	strongly disagree	strongly disagree	strongly agree	agree	agree	agree	strongly agree	agree	strongly disagree	agree	disagree	strongly disagree	strongly disagree	strongly disagree	strongly disagree	strongly disagree	strongly disagree	disagree	strongly disagree	disagree	disagree	0	More than 5 times	More than 5 times	Less than 5 times	Less than 5 times	Less than 5 times	Less than 5 times	Less than 5 times
print media	Below RM1000	agree	strongly disagree	agree	agree	disagree	agree	disagree	agree	agree	strongly agree	disagree	agree	agree	agree	agree	agree	agree	disagree	disagree	disagree	strongly disagree	disagree	agree	disagree	agree	agree	disagree	strongly disagree	disagree	disagree	strongly disagree	strongly disagree	strongly disagree	strongly disagree	strongly disagree	strongly disagree	agree	strongly disagree	strongly disagree	strongly disagree	0	More than 5 times	Less than 5 times	Less than 5 times	Less than 5 times	Less than 5 times	Less than 5 times	Less than 5 times
print media	Below RM1000	agree	agree	agree	disagree	agree	agree	disagree	disagree	agree	agree	agree	strongly agree	agree	strongly agree	strongly agree	agree	agree	disagree	strongly disagree	agree	disagree	agree	agree	agree	disagree	agree	agree	disagree	agree	disagree	disagree	disagree	disagree	disagree	disagree	disagree	disagree	disagree	disagree	disagree	0	More than 5 times	Less than 5 times	Less than 5 times	Less than 5 times	Less than 5 times	Less than 5 times	Less than 5 times
non-formal education	RM1000-RM3000	agree	disagree	strongly agree	strongly agree	disagree	strongly agree	agree	disagree	disagree	disagree	strongly agree	disagree	agree	agree	agree	disagree	agree	disagree	disagree	strongly disagree	strongly disagree	disagree	disagree	agree	agree	agree	agree	disagree	agree	agree	disagree	disagree	disagree	disagree	disagree	strongly disagree	agree	strongly disagree	disagree	disagree	0	Less than 5 times	More than 5 times	More than 5 times	Less than 5 times	Less than 5 times	Less than 5 times	Less than 5 times
formal education	RM6001-RM9000	disagree	strongly disagree	strongly agree	strongly agree	agree	agree	strongly agree	agree	agree	agree	agree	disagree	agree	strongly disagree	strongly agree	agree	agree	disagree	disagree	agree	strongly disagree	strongly agree	agree	agree	disagree	agree	disagree	disagree	disagree	disagree	disagree	disagree	disagree	disagree	disagree	disagree	disagree	disagree	disagree	disagree	0	Less than 5 times	Less than 5 times	More than 5 times	Less than 5 times	Less than 5 times	Less than 5 times	More than 5 times
formal education	RM1000-RM3000	strongly agree	disagree	strongly agree	strongly agree	strongly agree	strongly agree	agree	agree	strongly agree	strongly agree	strongly agree	agree	strongly agree	strongly agree	strongly agree	strongly agree	strongly agree	strongly disagree	strongly disagree	strongly disagree	disagree	strongly agree	strongly agree	disagree	strongly agree	strongly agree	strongly agree	disagree	agree	agree	disagree	strongly disagree	strongly disagree	strongly disagree	strongly disagree	strongly disagree	strongly disagree	strongly disagree	disagree	disagree	0	More than 5 times	More than 5 times	Less than 5 times	Less than 5 times	Less than 5 times	Less than 5 times	Less than 5 times
formal education	RM3001-RM6000	agree	strongly agree	strongly agree	agree	disagree	strongly agree	disagree	disagree	agree	strongly agree	strongly disagree	strongly agree	strongly agree	strongly agree	strongly agree	agree	strongly agree	strongly disagree	strongly disagree	strongly disagree	strongly disagree	agree	strongly agree	disagree	agree	strongly agree	strongly agree	strongly disagree	agree	agree	strongly disagree	strongly disagree	strongly disagree	strongly disagree	strongly disagree	strongly disagree	agree	strongly disagree	agree	disagree	0	More than 5 times	Less than 5 times	More than 5 times	More than 5 times	More than 5 times	More than 5 times	More than 5 times
electronic media	Below RM1000	strongly agree	disagree	strongly agree	disagree	disagree	strongly agree	strongly agree	agree	strongly agree	strongly agree	strongly agree	strongly agree	strongly agree	strongly agree	strongly agree	strongly agree	strongly agree	disagree	disagree	disagree	agree	strongly agree	strongly agree	disagree	agree	strongly agree	strongly agree	disagree	strongly agree	strongly agree	strongly disagree	strongly disagree	strongly disagree	strongly disagree	strongly disagree	strongly disagree	strongly disagree	strongly disagree	disagree	disagree	50	More than 5 times	Less than 5 times	Less than 5 times	Less than 5 times	Less than 5 times	Less than 5 times	Less than 5 times
formal education	RM1000-RM3000	strongly agree	strongly agree	strongly agree	strongly agree	agree	strongly agree	strongly agree	disagree	disagree	strongly agree	strongly agree	disagree	strongly agree	strongly agree	strongly agree	strongly agree	strongly agree	agree	disagree	disagree	strongly disagree	strongly agree	strongly agree	strongly disagree	disagree	strongly agree	strongly agree	strongly disagree	strongly agree	strongly agree	agree	strongly disagree	strongly disagree	strongly disagree	strongly disagree	strongly disagree	strongly disagree	strongly disagree	strongly disagree	strongly disagree	0	More than 5 times	More than 5 times	More than 5 times	More than 5 times	More than 5 times	More than 5 times	More than 5 times
electronic media	RM1000-RM3000	strongly agree	strongly disagree	strongly agree	strongly agree	disagree	agree	disagree	disagree	agree	agree	agree	strongly agree	strongly agree	strongly agree	strongly agree	agree	agree	disagree	disagree	disagree	agree	disagree	strongly agree	disagree	disagree	strongly agree	agree	disagree	agree	disagree	disagree	disagree	disagree	disagree	disagree	agree	agree	disagree	disagree	disagree	0	More than 5 times	More than 5 times	More than 5 times	More than 5 times	More than 5 times	More than 5 times	More than 5 times
electronic media	RM3001-RM6000	agree	disagree	agree	agree	agree	strongly agree	strongly agree	disagree	agree	agree	strongly agree	agree	strongly agree	strongly agree	strongly agree	agree	agree	disagree	disagree	disagree	disagree	strongly agree	agree	agree	agree	agree	strongly agree	disagree	strongly agree	strongly agree	strongly disagree	strongly disagree	strongly disagree	strongly disagree	strongly disagree	strongly disagree	agree	strongly disagree	disagree	disagree	50	More than 5 times	More than 5 times	More than 5 times	More than 5 times	More than 5 times	More than 5 times	Less than 5 times
print media	RM3001-RM6000	strongly agree	strongly agree	strongly agree	strongly agree	strongly agree	strongly agree	strongly agree	agree	strongly agree	strongly agree	agree	disagree	strongly agree	strongly agree	strongly agree	strongly agree	strongly agree	strongly disagree	strongly disagree	strongly disagree	strongly disagree	agree	agree	strongly disagree	strongly agree	strongly agree	agree	strongly disagree	agree	disagree	strongly disagree	strongly disagree	strongly disagree	strongly disagree	strongly disagree	strongly disagree	strongly disagree	strongly disagree	strongly disagree	strongly disagree	0	More than 5 times	More than 5 times	Less than 5 times	Less than 5 times	Less than 5 times	Less than 5 times	Less than 5 times
print media	RM1000-RM3000	strongly agree	agree	strongly agree	strongly agree	strongly agree	strongly agree	strongly agree	agree	strongly agree	strongly agree	strongly agree	strongly agree	strongly agree	strongly agree	strongly agree	strongly agree	strongly agree	agree	strongly disagree	strongly disagree	strongly disagree	agree	agree	disagree	agree	strongly agree	strongly agree	strongly disagree	strongly agree	strongly agree	strongly disagree	strongly disagree	strongly disagree	strongly disagree	strongly disagree	strongly disagree	strongly agree	strongly agree	strongly agree	agree	0	Less than 5 times	Less than 5 times	More than 5 times	Less than 5 times	Less than 5 times	Less than 5 times	Less than 5 times
electronic media	Below RM1000	strongly agree	disagree	strongly agree	strongly agree	disagree	strongly agree	strongly agree	agree	strongly agree	disagree	strongly agree	strongly agree	strongly agree	strongly agree	strongly agree	agree	strongly agree	strongly disagree	disagree	disagree	strongly disagree	strongly agree	strongly agree	disagree	strongly agree	strongly agree	disagree	disagree	agree	agree	disagree	disagree	disagree	disagree	disagree	disagree	strongly agree	disagree	disagree	disagree	1	More than 5 times	More than 5 times	More than 5 times	More than 5 times	More than 5 times	More than 5 times	More than 5 times
formal education	RM1000-RM3000	strongly agree	strongly disagree	strongly agree	agree	disagree	agree	agree	disagree	agree	agree	disagree	agree	agree	agree	strongly agree	disagree	agree	disagree	disagree	disagree	disagree	agree	agree	agree	agree	agree	agree	disagree	agree	agree	disagree	disagree	disagree	disagree	disagree	disagree	agree	disagree	disagree	disagree	0	More than 5 times	Less than 5 times	Less than 5 times	Less than 5 times	Less than 5 times	Less than 5 times	Less than 5 times
non-formal education	RM1000-RM3000	strongly agree	strongly disagree	strongly agree	strongly agree	disagree	strongly agree	strongly disagree	strongly disagree	strongly agree	strongly disagree	strongly agree	strongly agree	strongly agree	strongly agree	strongly agree	strongly agree	strongly agree	strongly disagree	strongly disagree	strongly disagree	strongly disagree	strongly agree	strongly agree	strongly agree	strongly agree	strongly agree	strongly agree	strongly disagree	strongly agree	strongly agree	strongly disagree	strongly disagree	strongly disagree	strongly disagree	strongly disagree	strongly disagree	strongly agree	strongly disagree	strongly disagree	strongly disagree	0	More than 5 times	Less than 5 times	Less than 5 times	Less than 5 times	Less than 5 times	Less than 5 times	Less than 5 times
electronic media	RM3001-RM6000	agree	disagree	agree	agree	agree	agree	agree	agree	agree	agree	agree	agree	agree	agree	agree	agree	agree	disagree	disagree	disagree	disagree	agree	agree	disagree	agree	agree	agree	disagree	agree	agree	disagree	disagree	disagree	disagree	disagree	disagree	disagree	disagree	disagree	disagree	50	More than 5 times	More than 5 times	More than 5 times	More than 5 times	More than 5 times	More than 5 times	More than 5 times
formal education	RM1000-RM3000	strongly agree	disagree	strongly agree	agree	strongly disagree	strongly agree	strongly agree	strongly agree	strongly agree	strongly disagree	strongly agree	strongly agree	strongly agree	strongly agree	strongly agree	strongly agree	strongly agree	disagree	strongly disagree	strongly disagree	strongly disagree	strongly agree	strongly agree	strongly agree	strongly agree	strongly agree	agree	disagree	strongly agree	strongly agree	strongly disagree	strongly disagree	strongly disagree	strongly disagree	strongly disagree	strongly disagree	strongly agree	disagree	agree	disagree	0	More than 5 times	More than 5 times	More than 5 times	More than 5 times	More than 5 times	More than 5 times	More than 5 times
print media	RM3001-RM6000	agree	disagree	agree	disagree	agree	agree	agree	disagree	agree	agree	agree	agree	agree	agree	agree	agree	agree	disagree	disagree	agree	disagree	agree	agree	agree	agree	agree	strongly agree	agree	strongly agree	strongly agree	disagree	disagree	disagree	disagree	disagree	disagree	disagree	disagree	strongly agree	disagree	0	More than 5 times	More than 5 times	More than 5 times	More than 5 times	More than 5 times	More than 5 times	More than 5 times
electronic media	RM1000-RM3000	agree	strongly disagree	strongly agree	strongly agree	strongly agree	strongly agree	strongly agree	strongly disagree	strongly agree	strongly agree	agree	strongly disagree	strongly agree	strongly agree	strongly agree	strongly agree	disagree	strongly disagree	strongly disagree	strongly disagree	strongly disagree	strongly disagree	disagree	strongly agree	agree	strongly disagree	strongly agree	strongly disagree	strongly agree	strongly agree	strongly disagree	strongly disagree	strongly disagree	strongly disagree	strongly disagree	strongly disagree	strongly disagree	strongly disagree	strongly disagree	strongly disagree	0	More than 5 times	Less than 5 times	Less than 5 times	Less than 5 times	Less than 5 times	Less than 5 times	Less than 5 times
electronic media	RM6001-RM9000	strongly agree	strongly disagree	strongly agree	agree	agree	strongly agree	agree	disagree	strongly agree	strongly agree	agree	strongly agree	strongly agree	strongly agree	strongly agree	agree	agree	strongly disagree	strongly disagree	strongly disagree	strongly disagree	strongly agree	strongly agree	disagree	strongly agree	strongly agree	strongly agree	strongly disagree	strongly agree	strongly agree	strongly disagree	strongly disagree	strongly disagree	strongly disagree	strongly disagree	strongly disagree	strongly disagree	strongly disagree	strongly disagree	strongly disagree	0	Less than 5 times	More than 5 times	Less than 5 times	Less than 5 times	Less than 5 times	Less than 5 times	Less than 5 times
electronic media	RM3001-RM6000	agree	agree	disagree	strongly agree	agree	strongly agree	strongly agree	disagree	strongly agree	strongly agree	disagree	strongly agree	strongly agree	strongly agree	strongly agree	strongly agree	strongly agree	disagree	strongly disagree	strongly disagree	strongly disagree	strongly agree	agree	strongly disagree	strongly agree	strongly agree	strongly agree	strongly disagree	strongly agree	strongly agree	strongly disagree	strongly disagree	strongly disagree	strongly disagree	strongly disagree	strongly disagree	strongly disagree	strongly disagree	strongly disagree	strongly disagree	0	Less than 5 times	Less than 5 times	Less than 5 times	Less than 5 times	Less than 5 times	Less than 5 times	Less than 5 times
formal education	RM9001-Ke atas	strongly agree	strongly disagree	strongly agree	strongly agree	strongly disagree	strongly agree	agree	agree	strongly disagree	strongly disagree	strongly agree	strongly agree	strongly agree	strongly agree	strongly agree	strongly agree	strongly agree	strongly disagree	strongly disagree	strongly disagree	disagree	strongly agree	strongly agree	strongly disagree	strongly agree	strongly agree	disagree	strongly disagree	strongly agree	strongly agree	strongly disagree	strongly disagree	strongly disagree	strongly disagree	strongly disagree	strongly disagree	agree	disagree	strongly disagree	strongly disagree	0	More than 5 times	Less than 5 times	Less than 5 times	Less than 5 times	Less than 5 times	Less than 5 times	Less than 5 times
electronic media	RM1000-RM3000	agree	disagree	strongly agree	disagree	strongly agree	strongly agree	strongly agree	disagree	strongly agree	agree	agree	strongly agree	strongly agree	strongly agree	strongly agree	agree	agree	disagree	strongly disagree	strongly disagree	strongly disagree	agree	agree	agree	agree	agree	agree	strongly disagree	agree	strongly agree	strongly disagree	disagree	disagree	disagree	disagree	disagree	strongly agree	disagree	disagree	disagree	0	More than 5 times	More than 5 times	More than 5 times	More than 5 times	More than 5 times	More than 5 times	More than 5 times
electronic media	RM3001-RM6000	agree	disagree	strongly agree	agree	agree	agree	disagree	agree	agree	agree	disagree	agree	agree	agree	agree	agree	agree	agree	disagree	disagree	disagree	agree	agree	agree	agree	agree	agree	disagree	agree	agree	disagree	disagree	disagree	disagree	disagree	disagree	agree	disagree	strongly agree	agree	0	Less than 5 times	Less than 5 times	Less than 5 times	Less than 5 times	Less than 5 times	Less than 5 times	Less than 5 times
formal education	RM3001-RM6000	agree	strongly disagree	strongly agree	strongly agree	agree	strongly agree	strongly agree	agree	strongly agree	strongly agree	strongly agree	strongly agree	strongly agree	strongly agree	strongly agree	strongly agree	strongly agree	strongly disagree	strongly disagree	strongly disagree	strongly disagree	strongly agree	agree	strongly agree	strongly agree	strongly agree	disagree	strongly disagree	strongly agree	strongly agree	strongly disagree	strongly disagree	strongly disagree	strongly agree	disagree	disagree	strongly disagree	strongly disagree	strongly agree	agree	0	Less than 5 times	Less than 5 times	Less than 5 times	Less than 5 times	Less than 5 times	Less than 5 times	Less than 5 times
non-formal education	Below RM1000	strongly agree	strongly disagree	strongly agree	agree	strongly agree	agree	agree	strongly agree	strongly agree	agree	agree	agree	strongly agree	strongly agree	strongly agree	agree	agree	strongly disagree	disagree	strongly disagree	strongly disagree	agree	disagree	disagree	agree	agree	agree	strongly disagree	agree	agree	strongly disagree	strongly disagree	disagree	strongly disagree	strongly disagree	strongly disagree	agree	strongly disagree	strongly disagree	strongly disagree	0	More than 5 times	More than 5 times	More than 5 times	More than 5 times	Less than 5 times	Less than 5 times	Less than 5 times
electronic media	RM3001-RM6000	strongly agree	agree	strongly agree	strongly agree	disagree	disagree	disagree	strongly agree	strongly agree	strongly agree	disagree	strongly agree	strongly agree	strongly agree	strongly agree	strongly agree	strongly agree	agree	disagree	disagree	strongly disagree	disagree	disagree	strongly disagree	strongly agree	strongly agree	strongly agree	strongly disagree	strongly agree	strongly agree	strongly disagree	disagree	disagree	disagree	disagree	disagree	strongly disagree	disagree	disagree	disagree	0	More than 5 times	More than 5 times	Less than 5 times	Less than 5 times	Less than 5 times	Less than 5 times	Less than 5 times
print media	RM1000-RM3000	agree	disagree	agree	agree	agree	agree	agree	disagree	agree	agree	disagree	disagree	agree	agree	agree	agree	agree	disagree	disagree	disagree	disagree	agree	agree	agree	agree	agree	agree	strongly disagree	agree	disagree	disagree	disagree	disagree	disagree	disagree	disagree	agree	disagree	disagree	disagree	0	More than 5 times	More than 5 times	Less than 5 times	Less than 5 times	Less than 5 times	Less than 5 times	Less than 5 times
print media	RM1000-RM3000	strongly agree	strongly disagree	strongly agree	strongly agree	agree	agree	strongly agree	strongly agree	strongly agree	strongly agree	disagree	disagree	strongly agree	strongly agree	strongly agree	agree	strongly agree	strongly disagree	strongly disagree	strongly disagree	disagree	disagree	agree	agree	agree	agree	strongly disagree	strongly disagree	agree	agree	strongly disagree	strongly disagree	strongly disagree	strongly disagree	strongly disagree	strongly disagree	agree	strongly disagree	strongly disagree	strongly disagree	0	More than 5 times	Less than 5 times	Less than 5 times	Less than 5 times	Less than 5 times	Less than 5 times	Less than 5 times
formal education	RM3001-RM6000	agree	agree	agree	agree	strongly agree	agree	agree	agree	agree	agree	agree	agree	agree	agree	agree	agree	agree	agree	disagree	disagree	agree	agree	disagree	agree	agree	disagree	agree	disagree	agree	agree	disagree	disagree	disagree	disagree	disagree	disagree	disagree	disagree	disagree	disagree	0	Less than 5 times	Less than 5 times	Less than 5 times	Less than 5 times	Less than 5 times	Less than 5 times	Less than 5 times
formal education	RM3001-RM6000	strongly agree	strongly disagree	strongly agree	strongly agree	strongly disagree	strongly agree	strongly agree	strongly agree	strongly disagree	strongly disagree	strongly agree	strongly agree	strongly agree	strongly agree	strongly agree	strongly agree	strongly agree	strongly disagree	strongly disagree	strongly disagree	strongly agree	strongly agree	strongly agree	strongly disagree	strongly agree	strongly agree	agree	strongly disagree	strongly agree	strongly agree	strongly disagree	strongly disagree	strongly disagree	strongly disagree	strongly disagree	strongly disagree	strongly disagree	strongly disagree	strongly disagree	strongly disagree	0	More than 5 times	More than 5 times	More than 5 times	Less than 5 times	Less than 5 times	Less than 5 times	Less than 5 times
formal education	RM1000-RM3000	disagree	agree	agree	agree	disagree	agree	disagree	disagree	agree	agree	agree	agree	agree	agree	agree	agree	agree	agree	disagree	disagree	strongly disagree	agree	disagree	agree	agree	agree	agree	strongly disagree	agree	agree	disagree	strongly disagree	strongly disagree	strongly disagree	strongly disagree	strongly disagree	strongly disagree	strongly disagree	strongly disagree	strongly disagree	0	More than 5 times	Less than 5 times	Less than 5 times	Less than 5 times	Less than 5 times	Less than 5 times	Less than 5 times
formal education	RM3001-RM6000	strongly agree	strongly disagree	strongly agree	strongly agree	strongly agree	strongly agree	agree	strongly agree	strongly agree	strongly agree	strongly agree	strongly disagree	strongly agree	strongly agree	strongly agree	strongly agree	strongly agree	strongly disagree	strongly disagree	strongly disagree	strongly disagree	strongly agree	strongly agree	strongly disagree	strongly agree	strongly agree	strongly agree	strongly disagree	strongly agree	strongly disagree	strongly disagree	strongly disagree	strongly disagree	strongly disagree	strongly disagree	strongly disagree	strongly disagree	strongly disagree	strongly disagree	strongly disagree	0	More than 5 times	More than 5 times	More than 5 times	Less than 5 times	Less than 5 times	Less than 5 times	Less than 5 times
formal education	RM1000-RM3000	agree	disagree	strongly agree	strongly agree	disagree	strongly agree	agree	agree	strongly agree	agree	agree	agree	strongly agree	strongly agree	strongly agree	agree	agree	disagree	strongly disagree	strongly disagree	strongly disagree	disagree	agree	disagree	agree	disagree	strongly agree	strongly disagree	strongly agree	agree	strongly disagree	strongly disagree	strongly disagree	strongly disagree	strongly disagree	strongly disagree	strongly disagree	strongly disagree	strongly disagree	strongly disagree	0	More than 5 times	Less than 5 times	Less than 5 times	Less than 5 times	Less than 5 times	Less than 5 times	Less than 5 times
formal education	RM1000-RM3000	strongly agree	agree	strongly agree	strongly agree	strongly agree	strongly agree	agree	disagree	strongly agree	agree	agree	agree	strongly agree	strongly agree	strongly agree	strongly agree	strongly agree	disagree	strongly disagree	strongly disagree	disagree	agree	disagree	agree	strongly agree	agree	strongly agree	strongly disagree	strongly agree	strongly agree	strongly disagree	strongly disagree	strongly disagree	strongly disagree	strongly disagree	strongly disagree	strongly disagree	strongly disagree	disagree	disagree	0	More than 5 times	More than 5 times	Less than 5 times	Less than 5 times	Less than 5 times	Less than 5 times	Less than 5 times
formal education	RM1000-RM3000	agree	disagree	agree	agree	agree	agree	agree	disagree	agree	disagree	agree	agree	agree	agree	agree	agree	agree	disagree	disagree	disagree	disagree	agree	disagree	disagree	agree	agree	agree	disagree	strongly agree	strongly agree	disagree	strongly disagree	disagree	disagree	disagree	disagree	disagree	disagree	disagree	disagree	0	More than 5 times	Less than 5 times	Less than 5 times	Less than 5 times	Less than 5 times	Less than 5 times	Less than 5 times
print media	RM1000-RM3000	agree	agree	disagree	strongly agree	agree	strongly agree	strongly agree	agree	agree	agree	agree	agree	agree	strongly agree	strongly agree	agree	agree	disagree	strongly disagree	strongly disagree	strongly disagree	agree	agree	agree	agree	agree	agree	strongly disagree	strongly agree	strongly agree	agree	disagree	disagree	disagree	disagree	disagree	disagree	disagree	disagree	disagree	0	More than 5 times	More than 5 times	More than 5 times	More than 5 times	More than 5 times	More than 5 times	More than 5 times
electronic media	RM1000-RM3000	agree	strongly disagree	strongly agree	agree	agree	agree	strongly agree	strongly disagree	strongly agree	strongly agree	strongly agree	agree	strongly agree	strongly agree	strongly agree	strongly agree	strongly agree	strongly disagree	strongly disagree	strongly disagree	agree	agree	agree	disagree	agree	strongly agree	strongly agree	disagree	strongly agree	strongly agree	strongly disagree	strongly disagree	strongly disagree	strongly disagree	strongly disagree	strongly disagree	strongly disagree	strongly disagree	strongly disagree	strongly disagree	0	Less than 5 times	Less than 5 times	Less than 5 times	Less than 5 times	Less than 5 times	Less than 5 times	Less than 5 times
electronic media	RM3001-RM6000	agree	strongly disagree	strongly agree	strongly agree	agree	agree	agree	strongly agree	strongly agree	strongly agree	agree	strongly agree	strongly agree	strongly agree	strongly agree	agree	strongly agree	strongly disagree	disagree	disagree	agree	agree	strongly agree	disagree	agree	strongly agree	strongly agree	strongly disagree	agree	disagree	strongly disagree	strongly disagree	strongly disagree	strongly disagree	strongly disagree	strongly disagree	agree	strongly disagree	agree	strongly disagree	0	More than 5 times	Less than 5 times	Less than 5 times	Less than 5 times	Less than 5 times	Less than 5 times	Less than 5 times
formal education	Below RM1000	agree	strongly disagree	strongly agree	strongly agree	strongly agree	strongly agree	strongly agree	disagree	strongly agree	strongly agree	strongly agree	disagree	strongly agree	strongly agree	strongly agree	strongly agree	strongly agree	agree	disagree	strongly disagree	strongly disagree	agree	strongly agree	strongly agree	strongly agree	agree	agree	strongly disagree	agree	agree	disagree	disagree	disagree	disagree	disagree	disagree	disagree	disagree	disagree	disagree	0	Less than 5 times	Less than 5 times	Less than 5 times	Less than 5 times	Less than 5 times	Less than 5 times	Less than 5 times
electronic media	RM1000-RM3000	strongly agree	strongly disagree	strongly agree	agree	strongly agree	strongly agree	strongly agree	strongly agree	strongly agree	strongly agree	strongly agree	strongly agree	strongly agree	strongly agree	agree	disagree	agree	agree	strongly disagree	strongly disagree	strongly disagree	agree	strongly agree	strongly disagree	strongly disagree	strongly agree	agree	strongly disagree	agree	disagree	strongly disagree	strongly disagree	strongly disagree	strongly disagree	strongly disagree	strongly disagree	strongly disagree	strongly disagree	strongly disagree	strongly disagree	0	More than 5 times	Less than 5 times	Less than 5 times	Less than 5 times	Less than 5 times	Less than 5 times	Less than 5 times
others : (specify)	RM3001-RM6000	agree	strongly disagree	strongly agree	strongly agree	strongly agree	strongly agree	strongly agree	strongly agree	disagree	agree	disagree	disagree	strongly agree	strongly agree	strongly agree	strongly agree	strongly agree	strongly agree	strongly disagree	strongly disagree	strongly disagree	strongly agree	strongly agree	strongly agree	strongly disagree	strongly agree	agree	strongly disagree	strongly agree	strongly agree	strongly disagree	strongly disagree	strongly disagree	strongly disagree	strongly disagree	strongly disagree	strongly disagree	strongly disagree	strongly disagree	strongly disagree	0	More than 5 times	Less than 5 times	Less than 5 times	Less than 5 times	Less than 5 times	Less than 5 times	Less than 5 times
print media	RM3001-RM6000	strongly agree	strongly disagree	strongly agree	disagree	strongly agree	strongly agree	strongly agree	agree	strongly agree	strongly agree	strongly agree	strongly agree	agree	strongly agree	strongly agree	strongly agree	strongly agree	strongly disagree	strongly disagree	strongly disagree	disagree	agree	strongly agree	strongly agree	agree	strongly agree	strongly agree	strongly disagree	strongly agree	strongly agree	strongly disagree	strongly disagree	strongly disagree	strongly disagree	strongly disagree	strongly disagree	strongly disagree	strongly disagree	strongly disagree	strongly disagree	0	More than 5 times	More than 5 times	More than 5 times	Less than 5 times	Less than 5 times	Less than 5 times	Less than 5 times
electronic media	RM3001-RM6000	agree	disagree	agree	strongly agree	agree	strongly agree	strongly agree	disagree	agree	agree	strongly agree	agree	strongly agree	strongly agree	strongly agree	strongly agree	agree	disagree	disagree	strongly disagree	strongly disagree	agree	agree	agree	disagree	strongly agree	agree	disagree	agree	agree	disagree	strongly disagree	strongly disagree	strongly disagree	strongly disagree	strongly disagree	disagree	strongly disagree	strongly disagree	strongly disagree	0	More than 5 times	More than 5 times	More than 5 times	More than 5 times	More than 5 times	More than 5 times	More than 5 times
electronic media	Below RM1000	agree	disagree	agree	agree	agree	agree	agree	disagree	agree	disagree	agree	agree	agree	agree	agree	disagree	agree	disagree	disagree	disagree	disagree	disagree	agree	disagree	agree	disagree	agree	disagree	agree	agree	disagree	disagree	disagree	disagree	disagree	disagree	disagree	disagree	disagree	disagree	0	Less than 5 times	Less than 5 times	Less than 5 times	Less than 5 times	Less than 5 times	Less than 5 times	Less than 5 times
print media	RM1000-RM3000	agree	strongly disagree	strongly agree	strongly agree	disagree	agree	agree	disagree	agree	agree	agree	strongly agree	agree	strongly agree	strongly agree	agree	agree	strongly disagree	disagree	disagree	strongly disagree	agree	agree	agree	agree	agree	strongly agree	disagree	strongly agree	agree	strongly disagree	strongly disagree	strongly disagree	strongly disagree	strongly disagree	strongly disagree	disagree	strongly disagree	strongly disagree	strongly disagree	100	More than 5 times	More than 5 times	Less than 5 times	Less than 5 times	Less than 5 times	Less than 5 times	Less than 5 times
formal education	Below RM1000	agree	disagree	agree	agree	disagree	disagree	agree	disagree	agree	agree	agree	agree	agree	agree	strongly disagree	agree	agree	disagree	disagree	disagree	disagree	agree	strongly agree	agree	strongly agree	strongly agree	agree	disagree	agree	agree	disagree	disagree	disagree	disagree	disagree	disagree	agree	strongly disagree	strongly disagree	strongly disagree	0	More than 5 times	More than 5 times	More than 5 times	More than 5 times	More than 5 times	More than 5 times	More than 5 times
print media	RM9001-Ke atas	agree	agree	agree	agree	agree	agree	agree	agree	agree	agree	agree	agree	agree	agree	agree	agree	agree	agree	agree	agree	agree	agree	agree	agree	agree	agree	strongly agree	disagree	strongly agree	strongly agree	strongly agree	strongly agree	strongly agree	strongly agree	strongly agree	strongly agree	strongly agree	strongly agree	strongly agree	strongly agree	0	More than 5 times	Less than 5 times	Less than 5 times	Less than 5 times	Less than 5 times	Less than 5 times	Less than 5 times
formal education	RM3001-RM6000	strongly agree	agree	strongly agree	strongly agree	agree	strongly agree	strongly agree	disagree	strongly agree	strongly agree	agree	disagree	strongly agree	strongly agree	strongly agree	strongly agree	strongly agree	strongly agree	strongly disagree	strongly disagree	strongly disagree	strongly agree	agree	agree	strongly agree	strongly agree	strongly agree	strongly disagree	strongly agree	disagree	strongly disagree	strongly disagree	strongly disagree	strongly disagree	strongly disagree	strongly disagree	strongly agree	disagree	disagree	disagree	0	More than 5 times	Less than 5 times	Less than 5 times	Less than 5 times	Less than 5 times	Less than 5 times	Less than 5 times
print media	RM3001-RM6000	agree	strongly disagree	strongly agree	strongly agree	strongly agree	strongly agree	strongly agree	strongly disagree	strongly disagree	strongly disagree	strongly agree	strongly agree	strongly agree	strongly agree	strongly agree	strongly disagree	strongly agree	strongly disagree	strongly disagree	strongly disagree	strongly disagree	strongly agree	strongly agree	strongly agree	strongly agree	strongly agree	strongly disagree	strongly disagree	strongly disagree	strongly disagree	strongly disagree	strongly disagree	strongly agree	strongly disagree	strongly agree	strongly disagree	strongly agree	strongly disagree	strongly agree	strongly disagree	0	More than 5 times	Less than 5 times	Less than 5 times	Less than 5 times	Less than 5 times	Less than 5 times	Less than 5 times
print media	RM3001-RM6000	strongly agree	disagree	strongly agree	strongly agree	disagree	strongly agree	agree	disagree	agree	agree	agree	strongly agree	agree	strongly agree	agree	agree	strongly agree	disagree	strongly disagree	disagree	agree	agree	agree	disagree	agree	strongly agree	disagree	disagree	agree	disagree	disagree	disagree	disagree	disagree	disagree	disagree	disagree	disagree	disagree	agree	0	More than 5 times	More than 5 times	More than 5 times	More than 5 times	More than 5 times	More than 5 times	More than 5 times
electronic media	RM1000-RM3000	agree	strongly disagree	strongly agree	strongly agree	strongly agree	strongly agree	agree	strongly disagree	disagree	strongly disagree	disagree	disagree	agree	strongly agree	strongly agree	strongly agree	strongly agree	disagree	disagree	disagree	strongly disagree	agree	agree	agree	disagree	disagree	strongly agree	strongly disagree	strongly agree	strongly agree	agree	strongly disagree	disagree	disagree	disagree	disagree	disagree	disagree	disagree	disagree	0	More than 5 times	More than 5 times	More than 5 times	More than 5 times	Less than 5 times	Less than 5 times	Less than 5 times
print media	RM1000-RM3000	agree	agree	agree	agree	agree	agree	agree	disagree	agree	agree	agree	agree	agree	agree	agree	agree	agree	agree	disagree	disagree	disagree	disagree	agree	agree	agree	agree	agree	disagree	agree	agree	disagree	disagree	disagree	disagree	disagree	disagree	disagree	disagree	disagree	disagree	0	More than 5 times	Less than 5 times	Less than 5 times	Less than 5 times	Less than 5 times	Less than 5 times	Less than 5 times
print media	RM3001-RM6000	agree	disagree	strongly agree	disagree	strongly disagree	strongly agree	agree	strongly disagree	strongly agree	strongly agree	agree	agree	agree	strongly agree	strongly agree	disagree	agree	strongly disagree	strongly disagree	strongly disagree	strongly disagree	agree	strongly agree	strongly agree	strongly agree	strongly agree	strongly agree	strongly disagree	agree	strongly disagree	strongly disagree	strongly disagree	strongly disagree	strongly disagree	strongly disagree	strongly disagree	agree	strongly disagree	strongly disagree	strongly disagree	0	More than 5 times	Less than 5 times	Less than 5 times	Less than 5 times	Less than 5 times	Less than 5 times	Less than 5 times
electronic media	RM3001-RM6000	agree	strongly agree	agree	strongly agree	disagree	strongly agree	strongly agree	disagree	agree	agree	disagree	disagree	agree	agree	agree	agree	agree	agree	disagree	disagree	disagree	agree	disagree	disagree	agree	agree	agree	disagree	agree	agree	disagree	agree	agree	agree	disagree	disagree	disagree	disagree	disagree	disagree	0	More than 5 times	More than 5 times	More than 5 times	More than 5 times	More than 5 times	More than 5 times	More than 5 times
print media	RM1000-RM3000	agree	agree	agree	agree	agree	agree	disagree	agree	agree	agree	agree	agree	agree	agree	agree	agree	agree	disagree	disagree	disagree	disagree	agree	agree	disagree	disagree	agree	agree	disagree	agree	agree	disagree	disagree	disagree	disagree	disagree	disagree	agree	disagree	disagree	disagree	0	Less than 5 times	More than 5 times	More than 5 times	Less than 5 times	Less than 5 times	Less than 5 times	Less than 5 times
formal education	RM1000-RM3000	agree	disagree	disagree	agree	agree	agree	agree	disagree	agree	agree	agree	agree	agree	agree	agree	agree	agree	disagree	disagree	disagree	disagree	agree	agree	agree	agree	agree	strongly disagree	strongly disagree	strongly disagree	strongly disagree	strongly disagree	strongly disagree	strongly disagree	strongly disagree	strongly disagree	strongly disagree	strongly disagree	strongly disagree	strongly disagree	strongly disagree	0	Less than 5 times	Less than 5 times	Less than 5 times	Less than 5 times	Less than 5 times	Less than 5 times	Less than 5 times
electronic media	RM1000-RM3000	strongly agree	agree	strongly agree	strongly agree	disagree	strongly agree	agree	disagree	disagree	disagree	disagree	disagree	agree	agree	agree	disagree	disagree	disagree	strongly disagree	strongly disagree	strongly agree	agree	agree	agree	agree	agree	strongly agree	strongly disagree	strongly agree	strongly agree	disagree	strongly disagree	strongly disagree	agree	strongly disagree	strongly disagree	strongly agree	strongly agree	agree	agree	0	More than 5 times	More than 5 times	More than 5 times	Less than 5 times	Less than 5 times	Less than 5 times	Less than 5 times
print media	RM3001-RM6000	agree	disagree	agree	agree	strongly agree	strongly agree	strongly agree	disagree	strongly agree	strongly agree	disagree	strongly agree	strongly agree	strongly agree	strongly agree	strongly agree	strongly agree	disagree	strongly disagree	strongly disagree	strongly disagree	strongly disagree	agree	strongly disagree	strongly disagree	strongly agree	agree	strongly disagree	agree	agree	strongly disagree	strongly disagree	strongly disagree	strongly disagree	strongly disagree	strongly disagree	strongly agree	strongly disagree	strongly disagree	strongly disagree	0	Less than 5 times	More than 5 times	Less than 5 times	Less than 5 times	Less than 5 times	Less than 5 times	Less than 5 times
print media	RM3001-RM6000	agree	strongly disagree	strongly agree	strongly agree	strongly agree	strongly agree	strongly agree	strongly agree	strongly agree	disagree	strongly agree	strongly agree	strongly agree	strongly agree	strongly agree	strongly agree	strongly agree	strongly disagree	disagree	strongly disagree	strongly disagree	strongly agree	strongly agree	strongly agree	strongly agree	strongly agree	strongly agree	strongly disagree	strongly agree	strongly agree	strongly disagree	strongly disagree	strongly disagree	strongly disagree	strongly disagree	strongly disagree	strongly agree	strongly disagree	strongly disagree	strongly disagree	50	More than 5 times	More than 5 times	More than 5 times	More than 5 times	More than 5 times	More than 5 times	More than 5 times
print media	RM6001-RM9000	strongly agree	strongly agree	strongly agree	strongly agree	disagree	strongly agree	strongly disagree	strongly agree	strongly agree	strongly agree	agree	strongly agree	strongly agree	strongly agree	strongly agree	strongly agree	strongly agree	agree	strongly disagree	strongly disagree	disagree	agree	strongly agree	strongly agree	agree	strongly agree	strongly agree	strongly disagree	strongly agree	agree	strongly disagree	strongly disagree	strongly disagree	strongly disagree	strongly disagree	strongly disagree	strongly agree	strongly disagree	strongly disagree	strongly disagree	0	More than 5 times	Less than 5 times	Less than 5 times	Less than 5 times	Less than 5 times	Less than 5 times	Less than 5 times
formal education	RM3001-RM6000	strongly agree	disagree	strongly agree	agree	strongly agree	agree	agree	agree	agree	agree	agree	strongly agree	strongly agree	strongly agree	strongly agree	disagree	agree	disagree	disagree	disagree	disagree	agree	agree	disagree	agree	agree	agree	disagree	strongly agree	agree	strongly disagree	strongly disagree	strongly disagree	strongly disagree	strongly disagree	disagree	disagree	strongly disagree	strongly disagree	strongly disagree	0	More than 5 times	More than 5 times	Less than 5 times	Less than 5 times	Less than 5 times	Less than 5 times	Less than 5 times
formal education	Below RM1000	agree	strongly disagree	agree	strongly disagree	disagree	agree	disagree	disagree	agree	agree	agree	agree	strongly agree	agree	strongly agree	agree	agree	disagree	strongly disagree	strongly disagree	disagree	strongly agree	agree	agree	disagree	disagree	strongly agree	strongly disagree	strongly agree	agree	strongly disagree	strongly disagree	strongly disagree	agree	disagree	strongly disagree	strongly agree	disagree	agree	agree	0	More than 5 times	Less than 5 times	Less than 5 times	Less than 5 times	Less than 5 times	Less than 5 times	Less than 5 times
non-formal education	RM3001-RM6000	agree	agree	agree	disagree	agree	agree	agree	agree	agree	agree	agree	agree	agree	agree	agree	agree	agree	disagree	disagree	disagree	strongly disagree	disagree	strongly disagree	disagree	disagree	strongly disagree	disagree	disagree	agree	agree	disagree	disagree	disagree	disagree	disagree	disagree	agree	disagree	disagree	disagree	0	Less than 5 times	Less than 5 times	Less than 5 times	Less than 5 times	Less than 5 times	Less than 5 times	Less than 5 times
electronic media	RM3001-RM6000	agree	strongly disagree	strongly agree	strongly agree	strongly agree	strongly agree	agree	agree	agree	agree	agree	agree	agree	agree	agree	agree	agree	strongly disagree	strongly disagree	strongly disagree	disagree	agree	agree	agree	agree	agree	strongly agree	strongly disagree	strongly agree	agree	disagree	disagree	disagree	disagree	disagree	disagree	disagree	disagree	disagree	disagree	0	More than 5 times	More than 5 times	More than 5 times	More than 5 times	More than 5 times	More than 5 times	More than 5 times
electronic media	Below RM1000	agree	agree	strongly agree	agree	disagree	agree	agree	agree	agree	agree	agree	agree	agree	agree	agree	agree	agree	disagree	agree	agree	agree	agree	agree	disagree	disagree	disagree	agree	disagree	agree	agree	agree	disagree	disagree	disagree	disagree	disagree	disagree	disagree	disagree	disagree	0	More than 5 times	Less than 5 times	Less than 5 times	Less than 5 times	Less than 5 times	Less than 5 times	Less than 5 times
formal education	RM3001-RM6000	agree	disagree	agree	agree	disagree	agree	disagree	disagree	strongly agree	strongly agree	agree	agree	agree	strongly agree	strongly agree	agree	agree	strongly disagree	strongly disagree	strongly disagree	disagree	agree	agree	agree	disagree	agree	agree	strongly disagree	agree	agree	strongly disagree	strongly disagree	strongly disagree	strongly disagree	strongly disagree	strongly disagree	agree	strongly disagree	strongly disagree	strongly disagree	0	More than 5 times	More than 5 times	More than 5 times	More than 5 times	More than 5 times	More than 5 times	More than 5 times
formal education	RM3001-RM6000	agree	disagree	agree	strongly agree	strongly agree	strongly agree	strongly agree	disagree	strongly agree	agree	agree	agree	strongly agree	strongly agree	strongly agree	strongly agree	strongly agree	strongly disagree	strongly disagree	strongly disagree	disagree	agree	strongly agree	disagree	strongly agree	strongly agree	strongly agree	disagree	strongly agree	strongly agree	disagree	disagree	disagree	disagree	disagree	disagree	disagree	disagree	disagree	disagree	0	More than 5 times	Less than 5 times	Less than 5 times	Less than 5 times	Less than 5 times	Less than 5 times	Less than 5 times
print media	RM1000-RM3000	agree	agree	agree	disagree	strongly agree	strongly agree	strongly agree	agree	agree	agree	agree	strongly agree	strongly agree	strongly agree	agree	agree	strongly agree	disagree	disagree	disagree	disagree	agree	strongly agree	strongly agree	strongly agree	strongly agree	strongly agree	strongly disagree	strongly agree	agree	strongly disagree	strongly disagree	strongly disagree	strongly disagree	strongly disagree	strongly disagree	agree	strongly disagree	strongly disagree	strongly disagree	0	More than 5 times	Less than 5 times	Less than 5 times	Less than 5 times	Less than 5 times	Less than 5 times	Less than 5 times
print media	Below RM1000	agree	disagree	strongly agree	strongly agree	agree	strongly agree	agree	disagree	strongly agree	strongly agree	disagree	agree	strongly agree	strongly agree	strongly agree	strongly agree	strongly agree	agree	disagree	disagree	disagree	agree	agree	disagree	agree	agree	disagree	disagree	disagree	disagree	disagree	disagree	disagree	disagree	disagree	disagree	disagree	disagree	disagree	disagree	0	Less than 5 times	Less than 5 times	Less than 5 times	Less than 5 times	Less than 5 times	Less than 5 times	Less than 5 times
formal education	Below RM1000	strongly agree	strongly disagree	strongly agree	strongly agree	strongly agree	strongly agree	strongly disagree	strongly disagree	strongly agree	disagree	strongly agree	strongly agree	strongly agree	strongly agree	strongly agree	strongly agree	strongly agree	strongly disagree	strongly disagree	strongly disagree	strongly disagree	agree	agree	strongly agree	strongly agree	strongly agree	agree	strongly disagree	strongly agree	strongly agree	strongly disagree	strongly disagree	strongly disagree	strongly disagree	strongly disagree	strongly disagree	strongly disagree	strongly disagree	strongly disagree	strongly disagree	0	More than 5 times	Less than 5 times	Less than 5 times	Less than 5 times	Less than 5 times	Less than 5 times	Less than 5 times
print media	RM6001-RM9000	strongly agree	disagree	strongly agree	strongly agree	strongly agree	strongly agree	strongly agree	disagree	strongly agree	agree	agree	agree	strongly agree	strongly agree	strongly agree	agree	agree	disagree	disagree	disagree	disagree	agree	agree	disagree	agree	strongly agree	strongly agree	strongly disagree	strongly agree	disagree	strongly disagree	strongly disagree	strongly disagree	strongly disagree	strongly disagree	strongly disagree	disagree	disagree	disagree	disagree	0	More than 5 times	More than 5 times	Less than 5 times	Less than 5 times	Less than 5 times	Less than 5 times	Less than 5 times
print media	RM1000-RM3000	strongly agree	strongly disagree	strongly agree	strongly agree	strongly agree	strongly agree	strongly agree	disagree	strongly agree	strongly agree	strongly disagree	strongly agree	strongly agree	strongly agree	strongly agree	strongly agree	strongly agree	strongly disagree	strongly disagree	strongly disagree	strongly disagree	strongly agree	agree	strongly disagree	strongly agree	strongly agree	strongly agree	strongly disagree	strongly agree	strongly agree	strongly disagree	strongly disagree	strongly disagree	strongly disagree	strongly disagree	strongly disagree	strongly disagree	strongly disagree	strongly disagree	strongly disagree	0	More than 5 times	Less than 5 times	Less than 5 times	Less than 5 times	Less than 5 times	Less than 5 times	Less than 5 times
non-formal education	RM3001-RM6000	agree	strongly disagree	strongly agree	strongly agree	strongly agree	strongly agree	agree	strongly agree	strongly agree	strongly agree	strongly disagree	strongly disagree	strongly agree	strongly agree	strongly agree	strongly agree	strongly agree	strongly disagree	strongly disagree	strongly disagree	strongly agree	strongly agree	strongly agree	disagree	strongly agree	strongly agree	strongly disagree	strongly disagree	disagree	agree	strongly disagree	strongly disagree	strongly disagree	strongly disagree	strongly disagree	strongly disagree	strongly disagree	strongly disagree	strongly disagree	strongly disagree	0	More than 5 times	Less than 5 times	Less than 5 times	Less than 5 times	Less than 5 times	Less than 5 times	Less than 5 times
non-formal education	RM1000-RM3000	agree	agree	strongly agree	strongly agree	strongly agree	strongly agree	strongly agree	agree	agree	strongly agree	agree	agree	strongly agree	strongly agree	strongly agree	strongly agree	strongly agree	strongly disagree	strongly disagree	strongly disagree	strongly disagree	agree	strongly agree	disagree	strongly agree	strongly agree	agree	strongly disagree	strongly agree	agree	strongly disagree	strongly disagree	strongly disagree	strongly disagree	strongly disagree	strongly disagree	strongly disagree	strongly disagree	strongly disagree	strongly disagree	0	More than 5 times	Less than 5 times	Less than 5 times	Less than 5 times	Less than 5 times	Less than 5 times	Less than 5 times
others : (specify)	Below RM1000	disagree	strongly disagree	strongly agree	strongly agree	disagree	strongly agree	agree	strongly agree	agree	disagree	strongly agree	agree	disagree	strongly agree	strongly agree	strongly agree	strongly agree	strongly disagree	strongly disagree	strongly agree	strongly disagree	strongly agree	strongly agree	strongly disagree	disagree	strongly agree	disagree	strongly disagree	agree	agree	strongly disagree	strongly disagree	disagree	disagree	disagree	disagree	disagree	strongly disagree	disagree	disagree	0	More than 5 times	Less than 5 times	Less than 5 times	Less than 5 times	Less than 5 times	Less than 5 times	Less than 5 times
print media	Below RM1000	agree	strongly disagree	strongly agree	strongly agree	agree	strongly agree	agree	agree	strongly agree	strongly agree	strongly agree	strongly agree	strongly agree	strongly agree	strongly agree	agree	strongly agree	strongly disagree	disagree	strongly disagree	strongly disagree	agree	agree	strongly disagree	strongly agree	strongly agree	strongly agree	strongly disagree	strongly agree	agree	strongly disagree	strongly disagree	strongly disagree	strongly disagree	strongly disagree	strongly disagree	agree	strongly disagree	agree	disagree	0	More than 5 times	Less than 5 times	Less than 5 times	Less than 5 times	Less than 5 times	Less than 5 times	Less than 5 times
electronic media	RM3001-RM6000	agree	agree	agree	agree	strongly agree	agree	agree	agree	agree	agree	disagree	agree	agree	agree	agree	agree	agree	disagree	disagree	disagree	strongly disagree	strongly disagree	disagree	disagree	disagree	disagree	agree	strongly disagree	strongly agree	strongly agree	strongly disagree	strongly disagree	strongly disagree	strongly disagree	strongly disagree	strongly disagree	strongly disagree	strongly disagree	strongly disagree	strongly disagree	0	Less than 5 times	More than 5 times	More than 5 times	Less than 5 times	Less than 5 times	Less than 5 times	Less than 5 times
print media	RM3001-RM6000	agree	strongly disagree	agree	agree	agree	agree	agree	agree	agree	agree	agree	agree	agree	agree	agree	agree	agree	strongly disagree	strongly disagree	strongly disagree	agree	agree	agree	agree	agree	agree	agree	disagree	agree	agree	disagree	disagree	disagree	disagree	disagree	disagree	agree	disagree	disagree	disagree	0	More than 5 times	More than 5 times	More than 5 times	Less than 5 times	Less than 5 times	Less than 5 times	Less than 5 times
non-formal education	RM3001-RM6000	agree	strongly disagree	strongly agree	strongly agree	strongly disagree	strongly agree	disagree	disagree	strongly agree	disagree	strongly agree	strongly agree	strongly agree	strongly agree	strongly agree	strongly agree	strongly agree	strongly disagree	strongly disagree	strongly disagree	strongly disagree	strongly agree	disagree	disagree	strongly agree	strongly agree	strongly agree	strongly disagree	strongly agree	strongly agree	strongly disagree	strongly disagree	strongly disagree	strongly disagree	strongly disagree	strongly disagree	disagree	strongly disagree	strongly disagree	strongly disagree	0	More than 5 times	Less than 5 times	Less than 5 times	Less than 5 times	Less than 5 times	Less than 5 times	Less than 5 times
electronic media	RM3001-RM6000	agree	strongly disagree	strongly agree	strongly agree	strongly agree	strongly agree	disagree	disagree	strongly agree	strongly agree	strongly disagree	strongly agree	strongly agree	strongly agree	strongly agree	strongly agree	strongly agree	strongly disagree	strongly disagree	strongly disagree	strongly disagree	strongly agree	agree	agree	agree	agree	agree	strongly disagree	agree	strongly disagree	strongly disagree	strongly disagree	strongly disagree	strongly disagree	strongly disagree	strongly disagree	agree	strongly disagree	strongly disagree	strongly disagree	0	More than 5 times	Less than 5 times	Less than 5 times	Less than 5 times	Less than 5 times	Less than 5 times	Less than 5 times
non-formal education	RM6001-RM9000	strongly agree	strongly disagree	disagree	agree	strongly disagree	strongly agree	strongly agree	disagree	strongly agree	strongly agree	strongly agree	strongly agree	strongly agree	strongly agree	strongly agree	strongly agree	strongly agree	strongly disagree	strongly disagree	strongly disagree	agree	agree	strongly agree	agree	strongly agree	strongly agree	agree	strongly disagree	strongly agree	agree	strongly disagree	strongly disagree	strongly disagree	strongly disagree	strongly disagree	strongly disagree	strongly agree	strongly disagree	strongly disagree	strongly disagree	0	Less than 5 times	More than 5 times	Less than 5 times	Less than 5 times	Less than 5 times	Less than 5 times	Less than 5 times
electronic media	Below RM1000	disagree	strongly agree	strongly agree	strongly agree	agree	agree	strongly disagree	disagree	strongly agree	agree	agree	agree	strongly agree	strongly agree	strongly agree	agree	agree	disagree	strongly disagree	strongly disagree	strongly disagree	disagree	agree	agree	strongly agree	disagree	agree	disagree	agree	disagree	strongly disagree	strongly disagree	strongly disagree	strongly disagree	strongly disagree	strongly disagree	strongly disagree	strongly disagree	strongly disagree	strongly disagree	0	More than 5 times	More than 5 times	More than 5 times	More than 5 times	More than 5 times	Less than 5 times	Less than 5 times
print media	RM3001-RM6000	agree	agree	strongly agree	strongly agree	strongly agree	agree	agree	agree	agree	agree	agree	agree	agree	strongly agree	strongly agree	agree	agree	agree	strongly agree	disagree	strongly disagree	disagree	agree	disagree	disagree	strongly agree	agree	disagree	agree	agree	strongly disagree	strongly disagree	strongly disagree	strongly disagree	strongly disagree	strongly disagree	strongly disagree	strongly disagree	agree	disagree	0	More than 5 times	More than 5 times	More than 5 times	More than 5 times	More than 5 times	More than 5 times	More than 5 times
formal education	RM1000-RM3000	agree	disagree	strongly agree	strongly disagree	agree	strongly agree	agree	agree	strongly agree	strongly agree	disagree	strongly agree	strongly agree	strongly agree	strongly agree	disagree	disagree	strongly disagree	strongly disagree	strongly disagree	strongly disagree	agree	agree	agree	agree	agree	strongly agree	strongly disagree	strongly agree	agree	strongly disagree	strongly disagree	strongly disagree	strongly disagree	strongly disagree	strongly disagree	strongly disagree	strongly disagree	strongly disagree	strongly disagree	0	More than 5 times	Less than 5 times	Less than 5 times	Less than 5 times	Less than 5 times	Less than 5 times	More than 5 times
print media	RM3001-RM6000	strongly agree	disagree	agree	strongly agree	strongly agree	agree	strongly agree	agree	strongly agree	strongly agree	disagree	agree	strongly disagree	strongly agree	agree	strongly disagree	disagree	agree	disagree	agree	strongly disagree	agree	agree	agree	agree	disagree	strongly agree	strongly disagree	disagree	strongly agree	strongly disagree	disagree	disagree	disagree	disagree	disagree	disagree	disagree	disagree	disagree	0	More than 5 times	Less than 5 times	Less than 5 times	Less than 5 times	Less than 5 times	Less than 5 times	Less than 5 times
print media	RM3001-RM6000	strongly agree	strongly disagree	agree	strongly agree	agree	strongly agree	agree	disagree	agree	agree	agree	agree	agree	strongly agree	agree	disagree	agree	disagree	disagree	disagree	disagree	agree	agree	agree	agree	agree	strongly agree	strongly disagree	strongly agree	strongly agree	strongly disagree	strongly disagree	strongly disagree	strongly disagree	strongly disagree	strongly disagree	strongly disagree	strongly disagree	strongly disagree	strongly disagree	0	More than 5 times	More than 5 times	More than 5 times	More than 5 times	Less than 5 times	Less than 5 times	Less than 5 times
print media	RM3001-RM6000	agree	strongly disagree	agree	agree	agree	agree	agree	agree	agree	agree	agree	agree	agree	agree	agree	agree	agree	disagree	disagree	disagree	disagree	agree	agree	agree	agree	agree	agree	strongly disagree	agree	agree	strongly disagree	strongly disagree	strongly disagree	strongly disagree	strongly disagree	strongly disagree	agree	strongly disagree	strongly disagree	strongly disagree	0	More than 5 times	More than 5 times	More than 5 times	More than 5 times	Less than 5 times	Less than 5 times	Less than 5 times
formal education	RM3001-RM6000	agree	strongly disagree	strongly agree	disagree	strongly disagree	strongly agree	agree	strongly agree	agree	disagree	strongly agree	strongly agree	strongly agree	strongly agree	strongly agree	agree	strongly agree	strongly disagree	strongly disagree	strongly disagree	disagree	strongly agree	strongly agree	strongly agree	strongly agree	strongly disagree	agree	strongly disagree	strongly agree	disagree	strongly disagree	strongly disagree	strongly disagree	strongly disagree	strongly disagree	strongly disagree	strongly disagree	strongly disagree	strongly disagree	strongly disagree	0	More than 5 times	More than 5 times	More than 5 times	Less than 5 times	Less than 5 times	Less than 5 times	Less than 5 times
formal education	RM6001-RM9000	strongly agree	strongly disagree	strongly agree	strongly agree	strongly disagree	strongly agree	strongly agree	agree	agree	disagree	strongly agree	strongly agree	strongly agree	strongly agree	strongly agree	strongly agree	strongly agree	strongly disagree	strongly disagree	strongly disagree	strongly disagree	strongly agree	strongly agree	strongly agree	strongly agree	strongly disagree	strongly agree	strongly disagree	strongly agree	strongly agree	strongly disagree	strongly disagree	strongly disagree	strongly disagree	strongly disagree	strongly disagree	strongly disagree	strongly disagree	strongly disagree	strongly disagree	0	More than 5 times	More than 5 times	Less than 5 times	Less than 5 times	Less than 5 times	Less than 5 times	Less than 5 times
formal education	RM6001-RM9000	agree	disagree	agree	agree	agree	disagree	disagree	disagree	agree	agree	agree	agree	agree	agree	agree	agree	agree	disagree	disagree	disagree	disagree	agree	agree	disagree	disagree	agree	disagree	disagree	agree	agree	disagree	disagree	disagree	disagree	disagree	disagree	disagree	disagree	disagree	disagree	0	More than 5 times	Less than 5 times	Less than 5 times	Less than 5 times	Less than 5 times	Less than 5 times	Less than 5 times
formal education	RM6001-RM9000	strongly agree	strongly agree	agree	strongly agree	strongly agree	strongly agree	agree	agree	agree	disagree	agree	disagree	agree	strongly agree	strongly agree	strongly agree	strongly agree	agree	disagree	disagree	disagree	agree	agree	agree	agree	strongly agree	agree	disagree	agree	disagree	strongly disagree	strongly disagree	strongly disagree	strongly disagree	strongly disagree	strongly disagree	strongly disagree	strongly disagree	strongly disagree	strongly disagree	0	More than 5 times	More than 5 times	Less than 5 times	Less than 5 times	Less than 5 times	Less than 5 times	Less than 5 times
electronic media	RM3001-RM6000	agree	disagree	agree	agree	agree	agree	agree	disagree	agree	disagree	agree	agree	agree	agree	agree	agree	agree	disagree	disagree	disagree	disagree	agree	agree	disagree	disagree	agree	agree	disagree	agree	disagree	disagree	disagree	disagree	disagree	disagree	disagree	disagree	disagree	disagree	disagree	0	More than 5 times	More than 5 times	More than 5 times	More than 5 times	More than 5 times	More than 5 times	More than 5 times
non-formal education	RM1000-RM3000	agree	strongly disagree	strongly agree	strongly agree	agree	strongly agree	strongly agree	agree	strongly agree	strongly agree	strongly agree	agree	strongly agree	strongly agree	strongly agree	strongly agree	strongly agree	strongly disagree	strongly disagree	strongly disagree	strongly disagree	strongly agree	agree	agree	agree	strongly agree	agree	strongly disagree	agree	disagree	strongly disagree	strongly disagree	strongly disagree	strongly disagree	strongly disagree	strongly disagree	disagree	strongly disagree	disagree	disagree	0	More than 5 times	More than 5 times	Less than 5 times	Less than 5 times	Less than 5 times	Less than 5 times	Less than 5 times
print media	Below RM1000	agree	strongly disagree	agree	agree	disagree	agree	disagree	agree	agree	strongly agree	disagree	agree	agree	agree	agree	agree	agree	disagree	disagree	disagree	strongly disagree	disagree	agree	disagree	agree	agree	disagree	strongly disagree	disagree	disagree	strongly disagree	strongly disagree	strongly disagree	strongly disagree	strongly disagree	strongly disagree	agree	strongly disagree	strongly disagree	strongly disagree	0	More than 5 times	Less than 5 times	Less than 5 times	Less than 5 times	Less than 5 times	Less than 5 times	Less than 5 times
print media	Below RM1000	agree	agree	agree	disagree	agree	agree	disagree	disagree	agree	agree	agree	strongly agree	agree	strongly agree	strongly agree	agree	agree	disagree	strongly disagree	agree	disagree	agree	agree	agree	disagree	agree	agree	disagree	agree	disagree	disagree	disagree	disagree	disagree	disagree	disagree	disagree	disagree	disagree	disagree	0	More than 5 times	Less than 5 times	Less than 5 times	Less than 5 times	Less than 5 times	Less than 5 times	Less than 5 times
[truncated: 22 more columns]

## Sheet: Sheet2
Source of Information on the Rulings of Breastfeeding are obtained from
Income
Wet nursing is allowed or permissible according to Islamic law.
A milk father can be the guardian for a milk daughter’s marriage
Someone else’s infant aged not more than two years old and fed with the breast milk of a woman can be her milk child.
To develop milk kinship between the mother and the child, the child must be satiated at least five times through feeding.
Mothers with dangerous diseases such as HIV, TB, Cancer, and Hepatitis must not breastfeed
Islam permits feeding an infant with the expressed breast milk of the milk mother
Breastfeeding a wet nurse’s milk becomes obligatory (wajib) if an infant is allergic to any food and drink
A husband is obliged to provide for his wife who is wet nursing another person's infant
A husband has the right to prohibit his wife from wet nursing other people's infants
A husband has the right to prohibit his wife from taking wages for wet nursing other people's infants
A wet nurse can get wages from the biological parents of the breastfed infant.
A milk child takes the lineage of his/her biological parents.
A mother may feed her milk to someone else’s infant subject to her husband’s permission
It is forbidden for a milk child to marry his milk mother/father
A milk daughter/son is forbidden to marry the biological child of her/his milk mother.
A milk daughter can perform Umrah and Hajj together with her milk father or milk brother (as her mahram)
The aurat limits (or hijab) for a milk child in relation to his milk parents are the same as those for his biological parents.
A milk child may inherit the property of his milk parents.
Islam allows a milk mother to feed someone else’s infant only through breastfeeding.
An infant who is fed breast milk using a bottle does not qualify as a milk child.
Breast milk can be sold for the use of other people's infants.
A woman can take medications to stimulate the production of breast milk to wet nurse other people’s infants.
It is permissible for a woman’s infant to breastfeed from her husband’s sister (her sister-in-law), who then becomes the infant’s milk mother (wet nurse).
Infants who drink breast milk mixed with other foods or beverages can qualify as milk children.
Milk that is frozen into cheese or thawed, if given to a baby will turn it into a milk child.
Ablution is nullified if a milk child touches his milk parents.
I feed my breast milk to someone else’s infant because I have surplus milk.
I feed my breast milk to some else’s infant as a source of income.
I feed my breast milk to someone else’s infant to help mothers who do not have enough breast milk.
I feed my breast milk to someone else’s infant because its mother has health problems that prevent breastfeeding.
I have experienced forgetting whose child I had wet nursed.
I have witnessed a situation where a milk child is in a relationship with a wet nurse’s immediate family member (milk kinship).
I have experienced not being allowed to perform umrah with my milk son.
I have witnessed a situation where a marriage is dissolved because a milk child was married to the wet nurse’s family member (milk kinship).
I once faced a situation where a milk child experienced emotional stress after knowing his/her position.
I have witnessed a misunderstanding between a biological child and a milk child (milk kinship).
I have witnessed a close relationship between a biological child and a milk child (milk kinship).
I have witnessed a wet nurse’s husband becoming a marriage guardian (wali) for a milk child.
I had gifted (hiba) assets to my milk child.
I once bequeathed (by will) property to my milk child.
If you have ever received payment for wet nursing, please state the amount:
First Child
Second Child
Third Child
Fourth Child
Fifth Child
Sixth Child
If more, please specify
Directly from the breast
with a cup
with a nursing bottle
with a syringe
with a tube (Supplemental Nursing System)
Others
Others: Specify
Breast milk mixed with formula milk (powdered)
Breast milk mixed with cereal (e.g., Nestum)
Breast milk mixed with porridge (e.g., rice)
Breast milk mixed with biscuits
others
Others: Specify
Do you recognize your milk child?
Does your family know the identity of your milk child?
Do you record the background information of your milk child?
Do you feel the necessary to record the background of your milk child?
Do you get the permission from your husband (if married) before wet-nursing?
Do you still contact your milk child?
Do you know the current location of your milk child?
Do you get support from your family to nurse a child?
In your opinion, how can we record more systematically about wet nursing or breastfeeding other people's infants?
